# Supplementary material for: Primate abnormal spindle-like microcephaly-associated knockout causes severe microcephaly and oligodendrocyte loss in the brain
Source: Protein Cell. 2025 Nov 10;17(5):471–5. doi: 10.1093/procel/pwaf097 (PMC13161476; doi:10.1093/procel/pwaf097)
Supplement: pwaf097_Supplementary_Data [file pwaf097_supplementary_data.zip]

Archive with 2 entries (2 files):
- Supplemental video.mp4
- PAC-25560-LXJ-Supplementary materials.pdf
